# Supplementary material for: Psychosocial Aspects of Gestational Grief in Women Undergoing Infertility Treatment: A Systematic Review of Qualitative and Quantitative Evidence
Source: Int J Environ Res Public Health. 2021 Dec 13;18(24):13143. doi: 10.3390/ijerph182413143 (PMC8701103; doi:10.3390/ijerph182413143)
Supplement: Supplementary file 1 [file ijerph-18-13143-s001.zip]

Archive with 1 entries (1 files):
- ijerph-1418746-supplementary.pdf
